# Supplementary material for: Gut Microbiota Diversity in 16 Stingless Bee Species (Hymenoptera: Apidae: Meliponini)
Source: Microorganisms. 2025 Jul 11;13(7):1645. doi: 10.3390/microorganisms13071645 (PMC12299229; doi:10.3390/microorganisms13071645)
Supplement: Supplementary file 1 [file microorganisms-13-01645-s001.zip]

Archive with 2 entries (2 files):
- Genus-Species.xlsx
- Table S1 Collection dates.docx
